# Supplementary material for: FKBP5 genetic variants are associated with respiratory- and sleep-related parameters in Chinese patients with obstructive sleep apnea
Source: Front Neurosci. 2023 May 18;17:1170889. doi: 10.3389/fnins.2023.1170889 (PMC10233201; doi:10.3389/fnins.2023.1170889)
Supplement: Supplementary file 1 [file Table_1.XLSX]

## Sheet: rs1360780
Table S6. Gene expression correlations of four FKBP5 SNPs from Ensembl data
Gene Symbol	Ensembl ID	P-value (-log10)	Effect size	Tissue	P-value
TULP1	ENSG00000112041	12.0493	-0.525479	Heart_Atrial_Appendage	8.92635e-13
TULP1	ENSG00000112041	9.95211	-0.418601	Adipose_Visceral_Omentum	1.11657e-10
TULP1	ENSG00000112041	9.78522	-0.423326	Pituitary	1.63975e-10
TULP1	ENSG00000112041	7.96484	-0.39003	iPSC	1.08432e-08
TULP1	ENSG00000112041	7.44079	-0.655008	Brain_Hypothalamus	3.62419e-08
TULP1	ENSG00000112041	5.46493	-0.367555	Prostate	3.42825e-06
TULP1	ENSG00000112041	5.14493	-0.370872	Ovary	7.16265e-06
TULP1	ENSG00000112041	5.03669	-0.159482	Skin_Sun_Exposed_Lower_leg	9.18983e-06
ETV7	ENSG00000010030	5.02228	-0.386688	Brain_Caudate_basal_ganglia	9.49984e-06
TULP1	ENSG00000112041	4.49583	-0.242967	Colon_Transverse	3.19278e-05
ARMC12	ENSG00000157343	4.18041	0.164987	Esophagus_Muscularis	6.60074e-05
SRPK1	ENSG00000096063	3.92408	-0.0386973	T-cell	0.000119102
TULP1	ENSG00000112041	3.88797	-0.392065	Brain_Nucleus_accumbens_basal_ganglia	0.000129428
TULP1	ENSG00000112041	3.72418	-0.373413	Brain_Caudate_basal_ganglia	0.000188723
PXT1	ENSG00000179165	3.54783	-0.238834	Heart_Atrial_Appendage	0.000283247
BRPF3	ENSG00000096070	3.4939	0.167668	Brain_Cerebellum	0.000320704
RPL10A	ENSG00000198755	3.35354	-0.0653446	Muscle_Skeletal	0.00044306
ARMC12	ENSG00000157343	3.13754	0.225563	Th2_memory	0.000728551
ARMC12	ENSG00000157343	3.11456	0.16284	Colon_Transverse	0.000768144
TULP1	ENSG00000112041	2.86171	-0.161711	Nerve_Tibial	0.00137495
TULP1	ENSG00000112041	2.85739	-0.275346	Brain_Hippocampus	0.0013887
RPL10A	ENSG00000198755	2.79554	-0.0562175	Skin_Sun_Exposed_Lower_leg	0.00160126
TULP1	ENSG00000112041	2.72923	-0.37455	Brain_Anterior_cingulate_cortex_BA24	0.0018654
STK38	ENSG00000112079	2.71202	0.0837158	macrophage_IFNg	0.00194079
BRPF3-AS1	ENSG00000246982	2.68152	-0.143324	blood	0.002082
RPL10A	ENSG00000198755	2.60198	-0.0381375	fibroblast	0.00250045
TULP1	ENSG00000112041	2.59462	-0.40013	Brain_Amygdala	0.00254321
TEAD3	ENSG00000007866	2.5744	-0.0729747	Lung	0.00266442
TULP1	ENSG00000112041	2.51883	-0.199382	Esophagus_Gastroesophageal_Junction	0.00302807
BRPF3-AS1	ENSG00000246982	2.45384	-0.22991	Brain_Caudate_basal_ganglia	0.00351687
ANKS1A	ENSG00000064999	2.43558	-0.116489	Artery_Aorta	0.00366793
TULP1	ENSG00000112041	2.42212	-0.359117	Vagina	0.00378336
ETV7	ENSG00000010030	2.3695	0.159759	Prostate	0.00427074
FKBP5	ENSG00000096060	2.31186	-0.0568768	Cells_Cultured_fibroblasts	0.00487689
UHRF1BP1	ENSG00000065060	2.30709	-0.164166	Brain_Hippocampus	0.00493066
SCUBE3	ENSG00000146197	2.27463	-0.0777271	Cells_Cultured_fibroblasts	0.0053134
ARMC12	ENSG00000157343	2.26817	0.339505	NK-cell_naive	0.00539303
TULP1	ENSG00000112041	2.26358	-0.152657	Thyroid	0.00545024
BRPF3-AS1	ENSG00000246982	2.21076	-0.0848951	muscle_naive	0.0061552
ANKS1A	ENSG00000064999	2.20612	-0.188573	Artery_Coronary	0.00622131
STK38	ENSG00000112079	2.20458	0.0606351	Treg_memory	0.00624337
SRSF3	ENSG00000112081	2.19787	0.0528078	macrophage_Salmonella	0.00634064
TULP1	ENSG00000112041	2.19367	-0.262067	Brain_Cortex	0.0064022
STK38	ENSG00000112079	2.18707	-0.0414701	brain	0.00650018
TULP1	ENSG00000112041	2.16321	-0.112006	Skin_Not_Sun_Exposed_Suprapubic	0.00686741
ETV7-AS1	ENSG00000224666	2.15734	-0.253853	Th2_memory	0.0069608
TULP1	ENSG00000112041	2.1316	-0.1993	Colon_Sigmoid	0.00738589
BRPF3	ENSG00000096070	2.11964	0.0551317	CD8_T-cell_naive	0.00759212
FANCE	ENSG00000112039	2.11576	-0.0876411	Treg_naive	0.00766028
ETV7	ENSG00000010030	2.10797	0.164823	fat	0.00779891
FKBP5	ENSG00000096060	2.09412	-0.039878	monocyte_IAV	0.00805164
TULP1	ENSG00000112041	2.09282	-0.280067	Brain_Putamen_basal_ganglia	0.00807572
FANCE	ENSG00000112039	2.08834	0.0641814	Artery_Tibial	0.00815951
TCP11	ENSG00000124678	2.07306	-0.189561	Breast_Mammary_Tissue	0.00845167
RPL10A	ENSG00000198755	2.06294	-0.055843	Adipose_Visceral_Omentum	0.00865081
CLPS	ENSG00000137392	2.04294	0.256794	Pituitary	0.00905865
RPL10A	ENSG00000198755	2.02255	-0.139082	Brain_Cerebellum	0.00949398
FKBP5	ENSG00000096060	1.99943	0.0571667	iPSC	0.0100132
CLPSL2	ENSG00000196748	1.98634	-0.209434	Pancreas	0.0103196
DEF6	ENSG00000023892	1.98229	-0.077935	Artery_Aorta	0.0104163
SLC26A8	ENSG00000112053	1.98145	-0.129627	monocyte	0.0104364
PNPLA1	ENSG00000180316	1.98081	0.172258	Esophagus_Muscularis	0.0104517
TULP1	ENSG00000112041	1.97709	-0.236355	Small_Intestine_Terminal_Ileum	0.0105418
SRSF3	ENSG00000112081	1.92874	0.12161	sensory_neuron	0.011783
RPL10A	ENSG00000198755	1.92537	-0.129302	Brain_Putamen_basal_ganglia	0.0118749
BRPF3-AS1	ENSG00000246982	1.92307	-0.10564	Nerve_Tibial	0.011938
PNPLA1	ENSG00000180316	1.90288	-0.205565	macrophage_Listeria	0.012506
BRPF3	ENSG00000096070	1.88994	-0.0428973	fibroblast	0.0128843
FKBP5	ENSG00000096060	1.88749	-0.0513107	monocyte_R848	0.0129571
BRPF3-AS1	ENSG00000246982	1.8813	-0.0607038	brain_naive	0.0131433
PXT1	ENSG00000179165	1.87894	-0.311097	Vagina	0.0132148
TULP1	ENSG00000112041	1.87682	-0.31723	Brain_Spinal_cord_cervical_c-1	0.0132795
RPL10A	ENSG00000198755	1.87168	-0.0280749	fat	0.0134375
ARMC12	ENSG00000157343	1.87126	0.116043	CD4_T-cell_naive	0.0134507
ILRUN-AS1	ENSG00000272288	1.84341	0.0836993	monocyte_Pam3CSK4	0.0143415
ETV7	ENSG00000010030	1.82823	-0.165861	Pituitary	0.0148514
STK38	ENSG00000112079	1.82123	0.101455	Spleen	0.0150929
FKBP5	ENSG00000096060	1.81172	-0.0414014	Muscle_Skeletal	0.0154268
ETV7	ENSG00000010030	1.80475	-0.341947	Treg_memory	0.0156765
MAPK14	ENSG00000217130	1.79697	-0.237549	Prostate	0.0159598
MAPK13	ENSG00000156711	1.78643	-0.247287	Cells_EBV-transformed_lymphocytes	0.0163521
ARMC12	ENSG00000157343	1.77403	0.132182	Colon_Sigmoid	0.0168257
ZNF76	ENSG00000065029	1.75676	-0.0411869	monocyte_Pam3CSK4	0.017508
TULP1	ENSG00000112041	1.75463	-0.307089	Brain_Substantia_nigra	0.0175943
CLPS	ENSG00000137392	1.75095	-0.310669	Uterus	0.0177438
ILRUN	ENSG00000196821	1.7477	0.0896342	Artery_Coronary	0.0178772
FANCE	ENSG00000112039	1.74443	0.176593	Brain_Cortex	0.0180125
CLPSL2	ENSG00000196748	1.74359	-0.100076	brain_naive	0.0180471
MAPK14	ENSG00000112062	1.74002	0.0815316	Thyroid	0.018196
SRPK1	ENSG00000096063	1.72528	-0.0484874	monocyte	0.0188242
DEF6	ENSG00000023892	1.71896	0.0319461	Th2_memory	0.0191001
STK38	ENSG00000112079	1.71309	0.0358983	Whole_Blood	0.0193602
ETV7-AS1	ENSG00000224666	1.695	-0.202306	CD8_T-cell_naive	0.0201838
KCTD20	ENSG00000112078	1.68412	-0.0836844	macrophage_Listeria	0.0206958
KCTD20	ENSG00000112078	1.68286	-0.199472	Cells_EBV-transformed_lymphocytes	0.0207556
ARMC12	ENSG00000157343	1.67308	0.078134	Nerve_Tibial	0.0212283
LHFPL5	ENSG00000197753	1.66372	0.0885822	Th1_memory	0.0216908
ANKS1A	ENSG00000064999	1.65731	0.16946	Brain_Caudate_basal_ganglia	0.0220134
MAPK14	ENSG00000112062	1.6508	0.0416379	monocyte_naive	0.0223458
PXT1	ENSG00000179165	1.64727	0.249357	Brain_Spinal_cord_cervical_c-1	0.0225284
ARMC12	ENSG00000157343	1.64294	-0.182771	Brain_Hippocampus	0.0227541
RPL10A	ENSG00000198755	1.63773	0.0481961	Treg_naive	0.0230287
SNRPC	ENSG00000124562	1.63352	0.137327	Brain_Cerebellum	0.0232529
SNRPC	ENSG00000124562	1.63263	0.113338	Brain_Caudate_basal_ganglia	0.023301
TULP1	ENSG00000112041	1.63012	-0.202343	Spleen	0.0234356
BRPF3-AS1	ENSG00000246982	1.62136	-0.163006	Adrenal_Gland	0.0239136
MAPK14	ENSG00000217130	1.61991	0.122243	Esophagus_Mucosa	0.0239932
SNRPC	ENSG00000124562	1.60108	0.055726	Skin_Not_Sun_Exposed_Suprapubic	0.0250565
TCP11	ENSG00000124678	1.59882	-0.179852	Colon_Sigmoid	0.0251872
LHFPL5	ENSG00000197753	1.59833	0.131672	Breast_Mammary_Tissue	0.0252158
BRPF3	ENSG00000096070	1.59568	-0.181637	Cells_EBV-transformed_lymphocytes	0.02537
TULP1	ENSG00000112041	1.59515	-0.127245	Breast_Mammary_Tissue	0.0254011
PXT1	ENSG00000179165	1.58653	-0.126686	Skin_Not_Sun_Exposed_Suprapubic	0.02591
LHFPL5	ENSG00000197753	1.58329	0.183041	Brain_Spinal_cord_cervical_c-1	0.0261041
MAPK14	ENSG00000112062	1.57883	0.063555	Esophagus_Mucosa	0.0263738
DEF6	ENSG00000023892	1.57607	0.0541286	iPSC	0.026542
UHRF1BP1	ENSG00000065060	1.56824	-0.128724	Brain_Nucleus_accumbens_basal_ganglia	0.0270249
SLC26A8	ENSG00000112053	1.56295	0.13624	Nerve_Tibial	0.0273558
ZNF76	ENSG00000065029	1.5577	0.15815	Brain_Substantia_nigra	0.0276884
ILRUN-AS1	ENSG00000272288	1.55666	0.188588	Cells_EBV-transformed_lymphocytes	0.027755
TULP1	ENSG00000112041	1.55076	-0.270104	Uterus	0.0281348
HSPE1P11	ENSG00000187762	1.54989	-0.109079	Adipose_Visceral_Omentum	0.0281908
BRPF3	ENSG00000096070	1.54646	-0.0310847	monocyte_R848	0.0284145
RPL10A	ENSG00000198755	1.54182	-0.100696	Brain_Frontal_Cortex_BA9	0.0287198
DEF6	ENSG00000023892	1.52429	0.0259014	CD4_T-cell_naive	0.0299026
SRPK1	ENSG00000096063	1.5233	-0.100369	Brain_Anterior_cingulate_cortex_BA24	0.029971
FKBP5	ENSG00000096060	1.51517	0.109377	Liver	0.0305376
UHRF1BP1	ENSG00000065060	1.51187	-0.0681604	Muscle_Skeletal	0.0307705
SRPK1	ENSG00000096063	1.51111	-0.0337736	monocyte_LPS	0.0308239
FKBP5	ENSG00000096060	1.51003	-0.0432599	Skin_Sun_Exposed_Lower_leg	0.0309006
SRSF3	ENSG00000112081	1.50812	0.166259	Brain_Anterior_cingulate_cortex_BA24	0.0310373
ILRUN	ENSG00000196821	1.4941	0.0402442	monocyte	0.032055
DEF6	ENSG00000023892	1.48675	-0.107782	fibroblast	0.0326025
PPARD	ENSG00000112033	1.48339	-0.031715	brain	0.0328557
PPARD	ENSG00000112033	1.48284	0.102103	Stomach	0.0328975
TULP1	ENSG00000112041	1.48265	-0.14048	Cells_Cultured_fibroblasts	0.0329114
PXT1	ENSG00000179165	1.46435	-0.109546	Skin_Sun_Exposed_Lower_leg	0.034328
SLC26A8	ENSG00000112053	1.46414	-0.246599	pancreatic_islet	0.0343447
UHRF1BP1	ENSG00000065060	1.46297	-0.0454382	muscle_naive	0.0344377
DEF6	ENSG00000023892	1.46086	-0.107659	macrophage_Listeria	0.0346049
ILRUN-AS1	ENSG00000272288	1.45968	0.0453625	blood	0.0346989
PPARD	ENSG00000112033	1.45683	-0.0474071	fibroblast	0.034928
BRPF3-AS1	ENSG00000246982	1.44727	-0.219249	sensory_neuron	0.0357052
BRPF3-AS1	ENSG00000246982	1.4454	-0.187279	Brain_Putamen_basal_ganglia	0.0358594
KCTD20	ENSG00000112078	1.44097	-0.0901896	Pituitary	0.0362271
PXT1	ENSG00000179165	1.44005	-0.226572	Brain_Frontal_Cortex_BA9	0.0363038
TCP11	ENSG00000124678	1.43987	-0.206903	Brain_Caudate_basal_ganglia	0.0363186
ILRUN-AS1	ENSG00000272288	1.43525	-0.180663	Brain_Substantia_nigra	0.0367075
FKBP5	ENSG00000096060	1.43421	0.0781346	LCL	0.0367953
FKBP5	ENSG00000096060	1.43178	0.109768	Brain_Frontal_Cortex_BA9	0.0370012
RPL10A	ENSG00000198755	1.43018	-0.105374	Brain_Cortex	0.0371384
TEAD3	ENSG00000007866	1.42802	-0.0630066	Esophagus_Gastroesophageal_Junction	0.037323
ARMC12	ENSG00000157343	1.4277	0.113898	Esophagus_Gastroesophageal_Junction	0.0373506
MAPK13	ENSG00000156711	1.41893	-0.172272	Brain_Spinal_cord_cervical_c-1	0.038113
TULP1	ENSG00000112041	1.41199	-0.0945496	skin	0.0387269
ANKS1A	ENSG00000064999	1.40962	0.0618264	Cells_Cultured_fibroblasts	0.0389384
BRPF3-AS1	ENSG00000246982	1.40897	-0.0611823	brain	0.0389972
ETV7	ENSG00000010030	1.4039	-0.76057	NK-cell_naive	0.0394548
BNIP5	ENSG00000189325	1.39491	-0.179369	Brain_Anterior_cingulate_cortex_BA24	0.0402798
ETV7	ENSG00000010030	1.39309	-0.147834	blood	0.040449
CLPS	ENSG00000137392	1.39162	0.135899	Artery_Aorta	0.0405868
SRPK1	ENSG00000096063	1.39102	-0.104556	Brain_Nucleus_accumbens_basal_ganglia	0.0406427
SRPK1	ENSG00000096063	1.38026	-0.0301465	LCL	0.0416622
ILRUN-AS1	ENSG00000272288	1.37753	-0.0714962	Thyroid	0.0419249
UHRF1BP1	ENSG00000065060	1.37568	-0.0812867	monocyte_R848	0.042104
BRPF3-AS1	ENSG00000246982	1.37059	-0.12201	Heart_Atrial_Appendage	0.0426001
CLPS	ENSG00000137392	1.36755	-0.0784096	brain_naive	0.0428997
FANCE	ENSG00000112039	1.36599	-0.0702063	monocyte	0.0430535
ETV7	ENSG00000010030	1.36455	-0.475596	Th2_memory	0.0431971
KCTD20	ENSG00000112078	1.35304	0.0193743	blood	0.0443563
SNRPC	ENSG00000124562	1.35274	0.0314121	adipose_naive	0.0443876
CLPS	ENSG00000137392	1.34873	-0.22938	Liver	0.0447991
SRPK1	ENSG00000096063	1.34735	0.0321082	Cells_Cultured_fibroblasts	0.0449422
PPARD	ENSG00000112033	1.34587	-0.031775	muscle_naive	0.0450947
LHFPL5	ENSG00000197753	1.33923	0.087219	T-cell	0.0457901
ZNF76	ENSG00000065029	1.33922	0.0999306	Brain_Cerebellar_Hemisphere	0.0457913
ILRUN	ENSG00000196821	1.33435	-0.0358555	CD4_T-cell_naive	0.046307
ARMC12	ENSG00000157343	1.33307	0.111836	Prostate	0.046444

## Sheet: rs3800373
Table S6. Gene expression correlations of four FKBP5 SNPs from Ensembl data
Gene Symbol	Ensembl ID	P-value (-log10)	Effect size	Tissue	P-value
TULP1	ENSG00000112041	16.0787	-0.606739	Heart_Atrial_Appendage	8.3428e-17
TULP1	ENSG00000112041	12.3526	-0.469622	Adipose_Visceral_Omentum	4.43971e-13
TULP1	ENSG00000112041	11.7831	-0.467846	Pituitary	1.64762e-12
TULP1	ENSG00000112041	9.30132	-0.765225	Brain_Hypothalamus	4.99663e-10
TULP1	ENSG00000112041	8.6433	-0.407686	iPSC	2.27353e-09
TULP1	ENSG00000112041	5.34923	-0.364959	Prostate	4.47481e-06
TULP1	ENSG00000112041	5.02799	-0.456795	Brain_Caudate_basal_ganglia	9.37593e-06
TULP1	ENSG00000112041	4.99789	-0.160008	Skin_Sun_Exposed_Lower_leg	1.00486e-05
SRPK1	ENSG00000096063	4.74976	-0.0422242	T-cell	1.77928e-05
TULP1	ENSG00000112041	4.60503	-0.352787	Ovary	2.48299e-05
TULP1	ENSG00000112041	4.23758	-0.349807	Brain_Hippocampus	5.78655e-05
ARMC12	ENSG00000157343	4.15826	0.166354	Esophagus_Muscularis	6.94601e-05
ETV7	ENSG00000010030	4.12282	-0.361846	Brain_Caudate_basal_ganglia	7.53671e-05
TULP1	ENSG00000112041	3.88294	-0.223688	Colon_Transverse	0.000130935
TULP1	ENSG00000112041	3.77953	-0.195642	Nerve_Tibial	0.000166139
TULP1	ENSG00000112041	3.72045	-0.251335	Esophagus_Gastroesophageal_Junction	0.000190347
TULP1	ENSG00000112041	3.69692	-0.398537	Brain_Nucleus_accumbens_basal_ganglia	0.000200944
PXT1	ENSG00000179165	3.63031	-0.243324	Heart_Atrial_Appendage	0.000234253
TULP1	ENSG00000112041	3.56382	-0.409486	Brain_Putamen_basal_ganglia	0.000273014
BRPF3-AS1	ENSG00000246982	3.44736	-0.290548	Brain_Caudate_basal_ganglia	0.000356977
TULP1	ENSG00000112041	3.33372	-0.193119	Thyroid	0.000463747
TULP1	ENSG00000112041	3.16823	-0.46603	Brain_Amygdala	0.000678847
ARMC12	ENSG00000157343	3.16741	0.164257	Colon_Transverse	0.000680131
TULP1	ENSG00000112041	3.10891	-0.424192	Brain_Spinal_cord_cervical_c-1	0.000778201
TULP1	ENSG00000112041	2.99391	-0.322879	Brain_Cortex	0.00101413
ANKS1A	ENSG00000064999	2.98992	-0.228804	Artery_Coronary	0.00102347
FKBP5	ENSG00000096060	2.81035	-0.0646584	Cells_Cultured_fibroblasts	0.00154756
ANKS1A	ENSG00000064999	2.77806	-0.130892	Artery_Aorta	0.00166702
BRPF3	ENSG00000096070	2.77286	0.150004	Brain_Cerebellum	0.00168711
STK38	ENSG00000112079	2.76014	0.0489989	Whole_Blood	0.00173723
STK38	ENSG00000112079	2.6824	0.0847382	macrophage_IFNg	0.00207779
TULP1	ENSG00000112041	2.63816	-0.377939	Vagina	0.00230058
FKBP5	ENSG00000096060	2.59896	-0.0526184	Muscle_Skeletal	0.0025179
ARMC12	ENSG00000157343	2.586	0.198727	Th2_memory	0.0025942
TULP1	ENSG00000112041	2.53867	-0.220647	Colon_Sigmoid	0.0028929
STK38	ENSG00000112079	2.53093	0.0629141	Treg_memory	0.0029449
TULP1	ENSG00000112041	2.52084	-0.376409	Brain_Anterior_cingulate_cortex_BA24	0.00301414
RPL10A	ENSG00000198755	2.51392	-0.0531867	Skin_Sun_Exposed_Lower_leg	0.00306255
ARMC12	ENSG00000157343	2.48307	0.352236	NK-cell_naive	0.00328795
FANCE	ENSG00000112039	2.46805	0.223605	Brain_Cortex	0.0034037
TEAD3	ENSG00000007866	2.38923	-0.070982	Lung	0.00408103
CLPS	ENSG00000137392	2.37779	0.284478	Pituitary	0.00418995
TULP1	ENSG00000112041	2.35041	-0.261892	Small_Intestine_Terminal_Ileum	0.00446266
TCP11	ENSG00000124678	2.31191	-0.207412	Breast_Mammary_Tissue	0.00487633
CLPSL2	ENSG00000196748	2.24707	-0.223854	Pancreas	0.00566142
BRPF3	ENSG00000096070	2.21859	-0.0369218	monocyte_IAV	0.00604526
ETV7	ENSG00000010030	2.19398	0.16864	fat	0.00639768
FANCE	ENSG00000112039	2.19333	0.067721	Artery_Tibial	0.00640718
SLC26A8	ENSG00000112053	2.16297	-0.134925	monocyte	0.00687112
TAF11	ENSG00000064995	2.15062	-0.0747989	Testis	0.00706932
ETV7	ENSG00000010030	2.12598	-0.361238	Treg_memory	0.00748207
ETV7	ENSG00000010030	2.11749	0.150013	Prostate	0.0076298
PNPLA1	ENSG00000180316	2.09692	0.180378	Esophagus_Muscularis	0.00799982
RPL10A	ENSG00000198755	2.06446	-0.035659	fibroblast	0.00862064
TULP1	ENSG00000112041	2.05707	-0.233136	Spleen	0.00876863
BRPF3-AS1	ENSG00000246982	2.04762	-0.0813125	muscle_naive	0.00896139
KCTD20	ENSG00000112078	2.02909	-0.094736	macrophage_Listeria	0.0093521
TULP1	ENSG00000112041	2.02908	-0.109647	Skin_Not_Sun_Exposed_Suprapubic	0.0093524
CLPS	ENSG00000137392	2.02694	-0.335272	Uterus	0.00939852
RPL10A	ENSG00000198755	1.99032	0.0529524	Treg_naive	0.0102255
PXT1	ENSG00000179165	1.96961	-0.320605	Vagina	0.0107249
ARMC12	ENSG00000157343	1.94574	0.0884257	Nerve_Tibial	0.0113308
BRPF3-AS1	ENSG00000246982	1.9329	-0.24883	Brain_Hippocampus	0.0116707
TULP1	ENSG00000112041	1.91564	-0.146101	Breast_Mammary_Tissue	0.012144
TULP1	ENSG00000112041	1.90009	-0.342167	Brain_Substantia_nigra	0.0125867
ILRUN	ENSG00000196821	1.8927	0.0460289	monocyte	0.0128028
BRPF3-AS1	ENSG00000246982	1.88856	-0.0622702	brain_naive	0.0129253
RPL10A	ENSG00000198755	1.8838	-0.0472154	Muscle_Skeletal	0.0130677
ETV7	ENSG00000010030	1.84616	-0.16877	Pituitary	0.0142507
ETV7-AS1	ENSG00000224666	1.84535	-0.226978	Th2_memory	0.0142773
LHFPL5	ENSG00000197753	1.84177	0.112733	T-cell	0.0143957
FKBP5	ENSG00000096060	1.82123	0.130941	Brain_Frontal_Cortex_BA9	0.0150928
DEF6	ENSG00000023892	1.81756	0.0593115	iPSC	0.015221
TULP1	ENSG00000112041	1.76879	-0.28938	Uterus	0.0170298
ILRUN	ENSG00000196821	1.75596	0.036442	brain_naive	0.0175405
SRPK1	ENSG00000096063	1.74974	-0.0482869	monocyte	0.0177935
UHRF1BP1	ENSG00000065060	1.74322	-0.143705	Brain_Nucleus_accumbens_basal_ganglia	0.0180627
SRPK1	ENSG00000096063	1.73726	-0.114577	Brain_Anterior_cingulate_cortex_BA24	0.0183123
MAPK14	ENSG00000112062	1.73582	0.0819378	Thyroid	0.0183732
FKBP5	ENSG00000096060	1.70759	0.0519696	iPSC	0.019607
UHRF1BP1	ENSG00000065060	1.69623	-0.0500532	muscle_naive	0.0201265
STK38	ENSG00000112079	1.68183	-0.0354227	brain	0.0208049
SCUBE3	ENSG00000146197	1.67543	-0.0651832	Cells_Cultured_fibroblasts	0.0211138
DEF6	ENSG00000023892	1.67398	-0.0729621	Artery_Aorta	0.0211846
DEF6	ENSG00000023892	1.67245	0.0308095	Th2_memory	0.0212592
ILRUN	ENSG00000196821	1.66511	-0.0320864	Th17_memory	0.0216215
ARMC12	ENSG00000157343	1.65984	0.129053	Prostate	0.0218858
FANCE	ENSG00000112039	1.65725	-0.0739913	Treg_naive	0.0220168
STK38	ENSG00000112079	1.65416	0.0954429	Spleen	0.0221738
UHRF1BP1	ENSG00000065060	1.65344	0.12946	Esophagus_Gastroesophageal_Junction	0.0222108
TULP1	ENSG00000112041	1.65201	-0.220032	Artery_Coronary	0.022284
ETV7	ENSG00000010030	1.64144	-0.523179	Th2_memory	0.0228331
FKBP5	ENSG00000096060	1.63873	0.0894686	LCL	0.0229756
ILRUN	ENSG00000196821	1.63774	0.0874327	Artery_Coronary	0.0230283
TULP1	ENSG00000112041	1.63728	-0.166652	Stomach	0.0230528
BRPF3-AS1	ENSG00000246982	1.62676	-0.127024	adipose_naive	0.0236176
ARMC12	ENSG00000157343	1.62599	0.154157	Adrenal_Gland	0.0236596
STK38	ENSG00000112079	1.6257	0.0332176	Th1-17_memory	0.0236758
DEF6	ENSG00000023892	1.6196	-0.116036	macrophage_Listeria	0.0240102
BRPF3-AS1	ENSG00000246982	1.61686	-0.0976693	Nerve_Tibial	0.0241624
BRPF3	ENSG00000096070	1.61679	-0.0716456	Cells_Cultured_fibroblasts	0.0241662
TULP1	ENSG00000112041	1.61415	-0.125968	Adipose_Subcutaneous	0.0243139
BRPF3	ENSG00000096070	1.61093	0.0384977	Treg_memory	0.0244945
TULP1	ENSG00000112041	1.60741	-0.102132	skin	0.0246937
RPL10A	ENSG00000198755	1.60641	-0.0254839	fat	0.0247511
BRPF3	ENSG00000096070	1.60098	-0.0415243	fibroblast	0.0250621
BRPF3-AS1	ENSG00000246982	1.59487	-0.135143	Heart_Atrial_Appendage	0.0254176
LHFPL5	ENSG00000197753	1.58321	0.182646	Brain_Spinal_cord_cervical_c-1	0.0261092
TCP11	ENSG00000124678	1.57599	-0.177734	Colon_Sigmoid	0.0265469
RPL10A	ENSG00000198755	1.56326	-0.122467	Brain_Putamen_basal_ganglia	0.0273362
ETV7-AS1	ENSG00000224666	1.56178	-0.184934	CD8_T-cell_naive	0.0274295
ARMC12	ENSG00000157343	1.54971	0.106206	Pancreas	0.0282028
SRPK1	ENSG00000096063	1.54525	-0.116819	Brain_Nucleus_accumbens_basal_ganglia	0.0284938
BRPF3	ENSG00000096070	1.54417	-0.0305845	monocyte_R848	0.0285648
KCTD20	ENSG00000112078	1.54098	-0.0951894	Pituitary	0.0287752
ANKS1A	ENSG00000064999	1.53743	0.0661522	Cells_Cultured_fibroblasts	0.0290115
SRPK1	ENSG00000096063	1.53363	-0.0663561	Heart_Left_Ventricle	0.0292664
TEAD3	ENSG00000007866	1.53166	-0.0825809	Heart_Left_Ventricle	0.0293996
BRPF3-AS1	ENSG00000246982	1.53136	-0.106632	blood	0.0294197
BNIP5	ENSG00000189325	1.52879	-0.2182	Cells_EBV-transformed_lymphocytes	0.0295945
FKBP5	ENSG00000096060	1.52325	0.113435	Liver	0.0299744
LHFPL5	ENSG00000197753	1.52113	0.130716	Breast_Mammary_Tissue	0.0301207
ARMC12	ENSG00000157343	1.51651	0.155855	Brain_Cerebellar_Hemisphere	0.030443
ILRUN	ENSG00000196821	1.51259	-0.0383327	CD4_T-cell_naive	0.0307195
SLC26A8	ENSG00000112053	1.51058	0.137352	Nerve_Tibial	0.0308616
ZNF76	ENSG00000065029	1.50101	-0.114316	Brain_Hippocampus	0.0315496
FKBP5	ENSG00000096060	1.49883	0.208513	sensory_neuron	0.0317079
CLPSL2	ENSG00000196748	1.49342	-0.300268	pancreatic_islet	0.0321053
ILRUN-AS1	ENSG00000272288	1.48735	0.0721775	monocyte_Pam3CSK4	0.0325577
ARMC12	ENSG00000157343	1.48547	-0.175371	Brain_Hippocampus	0.0326989
FKBP5	ENSG00000096060	1.4805	-0.0317206	monocyte_IAV	0.0330753
PPARD	ENSG00000112033	1.47981	-0.131585	Liver	0.0331274
BNIP5	ENSG00000189325	1.47815	-0.0873512	Skin_Sun_Exposed_Lower_leg	0.0332542
KCTD20	ENSG00000112078	1.47064	-0.182485	Cells_EBV-transformed_lymphocytes	0.0338347
LHFPL5	ENSG00000197753	1.45744	-0.050248	blood	0.0348785
ILRUN-AS1	ENSG00000272288	1.4567	-0.0745961	Thyroid	0.0349384
FKBP5	ENSG00000096060	1.45635	-0.0436236	Heart_Left_Ventricle	0.0349661
ILRUN	ENSG00000196821	1.45047	0.0884209	Brain_Hippocampus	0.0354428
FKBP5	ENSG00000096060	1.44651	-0.0424062	Skin_Sun_Exposed_Lower_leg	0.0357679
DEF6	ENSG00000023892	1.44102	0.0841591	Brain_Hippocampus	0.036223
TAF11	ENSG00000064995	1.43978	0.0387856	Th1-17_memory	0.0363261
ZNF76	ENSG00000065029	1.43003	0.159189	Brain_Substantia_nigra	0.0371512
FANCE	ENSG00000112039	1.423	-0.0535729	Skin_Not_Sun_Exposed_Suprapubic	0.0377573
CLPS	ENSG00000137392	1.41889	-0.0821725	brain_naive	0.0381158
LHFPL5	ENSG00000197753	1.41494	0.0775552	Th1_memory	0.0384649
SNRPC	ENSG00000124562	1.41403	-0.0423425	Treg_memory	0.0385456
BRPF3	ENSG00000096070	1.41382	0.041453	CD8_T-cell_naive	0.0385641
PXT1	ENSG00000179165	1.4109	-0.229637	Brain_Frontal_Cortex_BA9	0.038824
ETV7	ENSG00000010030	1.40627	-0.510875	Th1_memory	0.0392403
SNRPC	ENSG00000124562	1.4026	0.0521303	Skin_Not_Sun_Exposed_Suprapubic	0.0395727
MAPK13	ENSG00000156711	1.39279	-0.210679	Cells_EBV-transformed_lymphocytes	0.0404768
KCTD20	ENSG00000112078	1.38563	0.0190558	brain_naive	0.0411504
CLPSL2	ENSG00000196748	1.38426	-0.0884401	brain_naive	0.0412797
PPARD	ENSG00000112033	1.38152	0.0993229	Stomach	0.0415415
BRPF3-AS1	ENSG00000246982	1.37721	-0.147438	Adrenal_Gland	0.0419556
CLPS	ENSG00000137392	1.37679	0.140305	Artery_Aorta	0.041996
FKBP5	ENSG00000096060	1.37572	-0.0414516	monocyte_R848	0.0421002
ARMC12	ENSG00000157343	1.37528	0.0708474	brain	0.042142
ANKS1A	ENSG00000064999	1.37299	0.0487809	B-cell_naive	0.0423656
MAPK14	ENSG00000112062	1.37114	0.0366254	monocyte_naive	0.0425462
PPARD	ENSG00000112033	1.3674	-0.0322083	muscle_naive	0.0429141
TAF11	ENSG00000064995	1.36595	-0.154086	Brain_Spinal_cord_cervical_c-1	0.0430575
ETV7	ENSG00000010030	1.36229	-0.735083	NK-cell_naive	0.0434218
STK38	ENSG00000112079	1.36061	0.184939	Uterus	0.0435908
BNIP5	ENSG00000189325	1.35963	0.0482684	Colon_Transverse	0.0436888
LHFPL5	ENSG00000197753	1.35878	0.13734	fibroblast	0.0437747
KCTD20	ENSG00000112078	1.35679	-0.04373	monocyte_IAV	0.0439753
ZNF76	ENSG00000065029	1.35345	-0.0540125	Cells_Cultured_fibroblasts	0.0443152
STK38	ENSG00000112079	1.34225	0.040458	fibroblast	0.0454729
BRPF3-AS1	ENSG00000246982	1.34211	-0.108589	Whole_Blood	0.0454876
BRPF3	ENSG00000096070	1.34151	-0.161998	Cells_EBV-transformed_lymphocytes	0.0455503
RN7SL748P	ENSG00000239964	1.33798	0.231383	Minor_Salivary_Gland	0.0459219
ILRUN	ENSG00000196821	1.32871	-0.0479469	B-cell_naive	0.0469129
BRPF3-AS1	ENSG00000246982	1.32866	-0.176397	Brain_Cerebellum	0.0469176
SNRPC	ENSG00000124562	1.32662	0.0311591	adipose_naive	0.047139
PXT1	ENSG00000179165	1.32609	-0.239872	Brain_Amygdala	0.0471965
KCTD20	ENSG00000112078	1.32112	-0.0337712	Th1_memory	0.0477394
ETV7	ENSG00000010030	1.31407	-0.19662	Cells_EBV-transformed_lymphocytes	0.0485209
SNRPC	ENSG00000124562	1.31402	-0.0864802	Cells_EBV-transformed_lymphocytes	0.0485268
ETV7	ENSG00000010030	1.31169	-0.110486	Testis	0.0487879
TEAD3	ENSG00000007866	1.31029	-0.0599804	Esophagus_Gastroesophageal_Junction	0.0489456
TAF11	ENSG00000064995	1.3078	-0.0230807	muscle_naive	0.0492265
CLPSL1	ENSG00000204140	1.30662	-0.164649	Pancreas	0.0493601
FANCE	ENSG00000112039	1.30611	0.202316	Brain_Amygdala	0.049419
UHRF1BP1	ENSG00000065060	1.30478	0.195885	Ovary	0.0495703

## Sheet: rs9296158
Table S6. Gene expression correlations of four FKBP5 SNPs from Ensembl data
Gene Symbol	Ensembl ID	P-value (-log10)	Effect size	Tissue	P-value
TULP1	ENSG00000112041	13.0924	-0.538177	Heart_Atrial_Appendage	8.08299e-14
TULP1	ENSG00000112041	10.1174	-0.419779	Adipose_Visceral_Omentum	7.63072e-11
TULP1	ENSG00000112041	9.8289	-0.421929	Pituitary	1.48286e-10
TULP1	ENSG00000112041	8.24653	-0.707368	Brain_Hypothalamus	5.6685e-09
TULP1	ENSG00000112041	8.09056	-0.389969	iPSC	8.11786e-09
TULP1	ENSG00000112041	5.65073	-0.373942	Prostate	2.23494e-06
TULP1	ENSG00000112041	5.44598	-0.379865	Ovary	3.58112e-06
TULP1	ENSG00000112041	5.21171	-0.160737	Skin_Sun_Exposed_Lower_leg	6.14165e-06
TULP1	ENSG00000112041	4.76898	-0.246944	Colon_Transverse	1.70223e-05
ETV7	ENSG00000010030	4.65177	-0.381558	Brain_Caudate_basal_ganglia	2.2296e-05
ARMC12	ENSG00000157343	4.4886	0.173003	Esophagus_Muscularis	3.24636e-05
PXT1	ENSG00000179165	3.97677	-0.250552	Heart_Atrial_Appendage	0.000105494
TULP1	ENSG00000112041	3.94136	-0.395922	Brain_Caudate_basal_ganglia	0.000114457
TULP1	ENSG00000112041	3.91469	-0.403068	Brain_Nucleus_accumbens_basal_ganglia	0.000121706
SRPK1	ENSG00000096063	3.73883	-0.0375699	T-cell	0.000182463
BRPF3	ENSG00000096070	3.37185	0.163689	Brain_Cerebellum	0.00042477
TULP1	ENSG00000112041	3.27369	-0.301233	Brain_Hippocampus	0.000532489
RPL10A	ENSG00000198755	3.24836	-0.0632764	Muscle_Skeletal	0.000564474
RPL10A	ENSG00000198755	3.02282	-0.0422093	fibroblast	0.000948819
TULP1	ENSG00000112041	3.00234	-0.408236	Brain_Anterior_cingulate_cortex_BA24	0.000994635
TEAD3	ENSG00000007866	2.97486	-0.0796872	Lung	0.0010596
ARMC12	ENSG00000157343	2.96315	0.220467	Th2_memory	0.00108856
ARMC12	ENSG00000157343	2.94413	0.155081	Colon_Transverse	0.00113728
ETV7-AS1	ENSG00000224666	2.67562	-0.289548	Th2_memory	0.00211048
STK38	ENSG00000112079	2.67466	0.0837196	macrophage_IFNg	0.00211512
RPL10A	ENSG00000198755	2.64515	-0.0538128	Skin_Sun_Exposed_Lower_leg	0.00226385
TULP1	ENSG00000112041	2.63808	-0.166952	Thyroid	0.00230103
ANKS1A	ENSG00000064999	2.57851	-0.11947	Artery_Aorta	0.00263929
TULP1	ENSG00000112041	2.57335	-0.199603	Esophagus_Gastroesophageal_Junction	0.00267084
BRPF3-AS1	ENSG00000246982	2.5268	-0.240377	Brain_Caudate_basal_ganglia	0.00297305
FANCE	ENSG00000112039	2.5238	-0.0954404	Treg_naive	0.00299362
TULP1	ENSG00000112041	2.52248	-0.360294	Vagina	0.00300277
TULP1	ENSG00000112041	2.38191	-0.392074	Brain_Amygdala	0.00415039
TULP1	ENSG00000112041	2.33972	-0.142964	Nerve_Tibial	0.0045738
STK38	ENSG00000112079	2.32028	0.0619589	Treg_memory	0.0047832
ARMC12	ENSG00000157343	2.29445	0.347163	NK-cell_naive	0.0050763
UHRF1BP1	ENSG00000065060	2.28427	-0.165376	Brain_Hippocampus	0.00519667
TULP1	ENSG00000112041	2.26333	-0.114282	Skin_Not_Sun_Exposed_Suprapubic	0.00545338
FKBP5	ENSG00000096060	2.26015	-0.0552056	Cells_Cultured_fibroblasts	0.00549356
ANKS1A	ENSG00000064999	2.23737	-0.190255	Artery_Coronary	0.0057893
ETV7	ENSG00000010030	2.22275	0.153742	Prostate	0.00598761
RPL10A	ENSG00000198755	2.21471	-0.0579795	Adipose_Visceral_Omentum	0.00609951
TULP1	ENSG00000112041	2.19757	-0.294996	Brain_Putamen_basal_ganglia	0.00634502
ETV7	ENSG00000010030	2.19262	0.166206	fat	0.00641765
CLPS	ENSG00000137392	2.18781	0.266168	Pituitary	0.00648919
SCUBE3	ENSG00000146197	2.18265	-0.0745937	Cells_Cultured_fibroblasts	0.00656676
PNPLA1	ENSG00000180316	2.1821	0.184148	Esophagus_Muscularis	0.00657504
TULP1	ENSG00000112041	2.16875	-0.260993	Brain_Cortex	0.00678025
SRSF3	ENSG00000112081	2.14214	0.0523739	macrophage_Salmonella	0.00720881
RPL10A	ENSG00000198755	2.12166	-0.0298499	fat	0.00755688
TULP1	ENSG00000112041	2.02407	-0.191202	Colon_Sigmoid	0.00946095
TCP11	ENSG00000124678	2.01456	-0.187945	Breast_Mammary_Tissue	0.00967021
TULP1	ENSG00000112041	2.00772	-0.328745	Brain_Spinal_cord_cervical_c-1	0.00982388
STK38	ENSG00000112079	1.99702	0.106827	Spleen	0.0100689
SRSF3	ENSG00000112081	1.99253	0.123442	sensory_neuron	0.0101735
CLPSL2	ENSG00000196748	1.98741	-0.206012	Pancreas	0.0102941
FKBP5	ENSG00000096060	1.97892	0.0619483	CD4_T-cell_anti-CD3-CD28	0.0104973
BRPF3-AS1	ENSG00000246982	1.95716	-0.0788047	muscle_naive	0.0110366
FKBP5	ENSG00000096060	1.95282	-0.0427814	Muscle_Skeletal	0.0111476
ILRUN	ENSG00000196821	1.93509	0.0954632	Artery_Coronary	0.0116122
TULP1	ENSG00000112041	1.92378	-0.22502	Small_Intestine_Terminal_Ileum	0.0119185
FANCE	ENSG00000112039	1.90951	0.0603638	Artery_Tibial	0.0123166
FANCE	ENSG00000112039	1.90278	0.186783	Brain_Cortex	0.0125088
PXT1	ENSG00000179165	1.89947	-0.127624	Skin_Sun_Exposed_Lower_leg	0.0126047
BRPF3-AS1	ENSG00000246982	1.88703	-0.118916	blood	0.0129709
RPL10A	ENSG00000198755	1.83749	-0.128581	Brain_Putamen_basal_ganglia	0.0145381
FKBP5	ENSG00000096060	1.8286	0.0536658	iPSC	0.0148387
SLC26A8	ENSG00000112053	1.82145	-0.12283	monocyte	0.0150852
ANKS1A	ENSG00000064999	1.81812	0.0434054	monocyte_LPS	0.0152012
MAPK14	ENSG00000112062	1.79859	0.0830537	Thyroid	0.0159003
BRPF3-AS1	ENSG00000246982	1.78982	-0.100683	Nerve_Tibial	0.0162247
FKBP5	ENSG00000096060	1.77772	0.126388	Brain_Frontal_Cortex_BA9	0.0166833
STK38	ENSG00000112079	1.75821	0.0363295	Whole_Blood	0.0174497
RPL10A	ENSG00000198755	1.74457	-0.126539	Brain_Cerebellum	0.0180066
BRPF3-AS1	ENSG00000246982	1.74082	-0.13167	adipose_naive	0.0181628
BNIP5	ENSG00000189325	1.73729	-0.0949707	Skin_Sun_Exposed_Lower_leg	0.018311
SRSF3	ENSG00000112081	1.71939	0.0625487	B-cell_naive	0.0190813
UHRF1BP1	ENSG00000065060	1.71404	-0.139356	Brain_Nucleus_accumbens_basal_ganglia	0.019318
ZNF76	ENSG00000065029	1.70333	0.169409	Brain_Substantia_nigra	0.0198004
BRPF3-AS1	ENSG00000246982	1.69926	-0.0574643	brain_naive	0.0199867
TULP1	ENSG00000112041	1.69054	-0.133158	Breast_Mammary_Tissue	0.0203918
BRPF3	ENSG00000096070	1.68973	0.0472678	CD8_T-cell_naive	0.0204302
BRPF3	ENSG00000096070	1.68682	-0.0405915	fibroblast	0.0205672
LHFPL5	ENSG00000197753	1.68664	0.137418	Breast_Mammary_Tissue	0.0205759
PPARD	ENSG00000112033	1.68305	0.0545647	Treg_naive	0.0207469
SNRPC	ENSG00000124562	1.67346	0.0568846	Skin_Not_Sun_Exposed_Suprapubic	0.0212102
SRPK1	ENSG00000096063	1.66386	-0.0339844	monocyte_Pam3CSK4	0.0216842
ILRUN	ENSG00000196821	1.66089	0.042908	monocyte	0.0218328
SRPK1	ENSG00000096063	1.65703	-0.0471722	monocyte	0.0220279
PXT1	ENSG00000179165	1.65367	-0.281897	Vagina	0.0221986
TCP11	ENSG00000124678	1.65226	-0.181771	Colon_Sigmoid	0.0222711
BRPF3	ENSG00000096070	1.64445	0.0429585	Treg_naive	0.022675
TULP1	ENSG00000112041	1.63438	-0.298087	Brain_Substantia_nigra	0.023207
ARMC12	ENSG00000157343	1.63378	0.0767005	Nerve_Tibial	0.0232391
SNRPC	ENSG00000124562	1.62612	0.0365565	monocyte_LPS	0.0236529
FKBP5	ENSG00000096060	1.62479	0.114369	Liver	0.0237251
ARMC12	ENSG00000157343	1.61945	0.123617	Colon_Sigmoid	0.0240186
UHRF1BP1	ENSG00000065060	1.61263	-0.070047	Muscle_Skeletal	0.0243989
ARMC12	ENSG00000157343	1.60019	-0.182189	Brain_Hippocampus	0.0251076
BRPF3	ENSG00000096070	1.59869	-0.0299732	monocyte_IAV	0.0251946
SRSF3	ENSG00000112081	1.59035	0.177444	Brain_Anterior_cingulate_cortex_BA24	0.0256831
PPARD	ENSG00000112033	1.58645	0.0528326	Treg_memory	0.0259151
LHFPL5	ENSG00000197753	1.58286	0.182123	Brain_Spinal_cord_cervical_c-1	0.0261301
DEF6	ENSG00000023892	1.57653	-0.0670055	Artery_Aorta	0.0265136
ETV7	ENSG00000010030	1.57516	-0.150347	Pituitary	0.0265975
SLC26A8	ENSG00000112053	1.57015	-0.281751	Uterus	0.026906
MAPK13	ENSG00000156711	1.5687	-0.182574	Brain_Spinal_cord_cervical_c-1	0.0269961
SNRPC	ENSG00000124562	1.56055	0.132908	Brain_Cerebellum	0.0275072
UHRF1BP1	ENSG00000065060	1.5384	-0.0468945	muscle_naive	0.0289465
KCTD20	ENSG00000112078	1.5381	-0.186966	Cells_EBV-transformed_lymphocytes	0.0289667
DEF6	ENSG00000023892	1.53725	0.0528431	iPSC	0.0290237
FKBP5	ENSG00000096060	1.53634	-0.0432596	Skin_Sun_Exposed_Lower_leg	0.0290844
KCTD20	ENSG00000112078	1.53275	-0.0839332	macrophage_Listeria	0.0293258
SNRPC	ENSG00000124562	1.5309	0.111879	Brain_Caudate_basal_ganglia	0.0294513
ETV7	ENSG00000010030	1.52384	-0.30592	Treg_memory	0.0299337
TEAD3	ENSG00000007866	1.52173	0.0663196	Stomach	0.0300797
CLPS	ENSG00000137392	1.51153	-0.276617	Uterus	0.0307944
PXT1	ENSG00000179165	1.51126	0.235206	Brain_Spinal_cord_cervical_c-1	0.0308134
ILRUN-AS1	ENSG00000272288	1.50884	0.0719359	monocyte_Pam3CSK4	0.0309856
STK38	ENSG00000112079	1.49755	0.0324943	Th1-17_memory	0.0318016
TULP1	ENSG00000112041	1.49508	-0.138962	Cells_Cultured_fibroblasts	0.0319834
RPL10A	ENSG00000198755	1.49444	-0.108652	Brain_Cortex	0.03203
TULP1	ENSG00000112041	1.48871	-0.190197	Spleen	0.0324555
ILRUN-AS1	ENSG00000272288	1.48349	-0.0748213	Thyroid	0.0328484
KCTD20	ENSG00000112078	1.4823	-0.0913267	Pituitary	0.0329383
PPARD	ENSG00000112033	1.47183	0.0492849	CD4_T-cell_naive	0.0337423
UHRF1BP1	ENSG00000065060	1.46959	-0.0840334	monocyte_R848	0.0339168
BNIP5	ENSG00000189325	1.46886	-0.211939	Cells_EBV-transformed_lymphocytes	0.0339734
ANKS1A	ENSG00000064999	1.46838	0.161413	Brain_Caudate_basal_ganglia	0.0340114
PPARD	ENSG00000112033	1.46726	0.10112	Stomach	0.0340988
PNPLA1	ENSG00000180316	1.46162	-0.185611	macrophage_Listeria	0.0345444
STK38	ENSG00000112079	1.46159	-0.0322667	brain	0.0345471
BRPF3	ENSG00000096070	1.45755	-0.0652028	Cells_Cultured_fibroblasts	0.0348695
DEF6	ENSG00000023892	1.45421	-0.107868	fibroblast	0.035139
MAPK13	ENSG00000156711	1.45332	-0.21559	Cells_EBV-transformed_lymphocytes	0.0352108
TCP11	ENSG00000124678	1.45212	-0.213789	Brain_Caudate_basal_ganglia	0.0353083
FANCE	ENSG00000112039	1.44952	0.0588476	monocyte_CD16_naive	0.0355203
BRPF3	ENSG00000096070	1.44761	-0.16937	Cells_EBV-transformed_lymphocytes	0.0356773
TEAD3	ENSG00000007866	1.4467	-0.0628026	Esophagus_Gastroesophageal_Junction	0.0357519
STK38	ENSG00000112079	1.44448	0.0305254	CD4_T-cell_anti-CD3-CD28	0.035935
FKBP5	ENSG00000096060	1.44357	0.0791077	LCL	0.0360104
MAPK13	ENSG00000156711	1.43989	0.0608225	Thyroid	0.0363167
BRPF3-AS1	ENSG00000246982	1.43109	-0.216743	sensory_neuron	0.0370604
CLPSL1	ENSG00000204140	1.42245	-0.172402	Pancreas	0.0378051
RPL10A	ENSG00000198755	1.42119	-0.138163	Vagina	0.0379147
SCUBE3	ENSG00000146197	1.42096	-0.060065	Skin_Sun_Exposed_Lower_leg	0.0379352
PPARD	ENSG00000112033	1.41574	-0.123863	Liver	0.0383935
ANKS1A	ENSG00000064999	1.4126	0.0609164	Cells_Cultured_fibroblasts	0.0386721
PXT1	ENSG00000179165	1.40742	-0.224607	Brain_Frontal_Cortex_BA9	0.0391367
RPL10A	ENSG00000198755	1.40619	-0.0621683	Esophagus_Muscularis	0.0392473
HSPE1P11	ENSG00000187762	1.40535	-0.101892	Adipose_Visceral_Omentum	0.039323
SRPK1	ENSG00000096063	1.40447	-0.107747	Brain_Nucleus_accumbens_basal_ganglia	0.0394031
SNRPC	ENSG00000124562	1.40218	0.0859354	Ovary	0.0396115
FKBP5	ENSG00000096060	1.39612	-0.0303192	monocyte_IAV	0.0401676
SRPK1	ENSG00000096063	1.39133	-0.0978498	Brain_Anterior_cingulate_cortex_BA24	0.0406134
CLPSL2	ENSG00000196748	1.38905	-0.0873644	brain_naive	0.0408268
ZNF76	ENSG00000065029	1.38806	-0.0533678	Cells_Cultured_fibroblasts	0.0409204
DPRXP2	ENSG00000271304	1.38717	-0.221747	Brain_Hippocampus	0.0410042
RPL10A	ENSG00000198755	1.38423	0.0427122	Treg_naive	0.0412833
ILRUN	ENSG00000196821	1.38103	-0.029637	Th17_memory	0.0415878
SLC26A8	ENSG00000112053	1.36744	0.124622	Nerve_Tibial	0.0429102
TULP1	ENSG00000112041	1.36627	-0.145498	Stomach	0.0430261
BRPF3-AS1	ENSG00000246982	1.36625	-0.184857	Brain_Putamen_basal_ganglia	0.0430282
SLC26A8	ENSG00000112053	1.3634	-0.240201	pancreatic_islet	0.0433113
SNRPC	ENSG00000124562	1.35628	0.0314044	adipose_naive	0.0440274
FANCE	ENSG00000112039	1.35159	-0.0696143	fibroblast	0.0445052
RPL10A	ENSG00000198755	1.34892	-0.0385676	Artery_Tibial	0.0447799
ARMC12	ENSG00000157343	1.3473	0.0945753	CD4_T-cell_naive	0.044947
LHFPL5	ENSG00000197753	1.34498	0.0780765	Th1_memory	0.0451877
DEF6	ENSG00000023892	1.34449	0.0463171	neutrophil	0.0452389
PPARD	ENSG00000112033	1.34272	-0.0456709	fibroblast	0.0454237
FKBP5	ENSG00000096060	1.33844	-0.040987	monocyte_R848	0.0458735
MAPK14	ENSG00000112062	1.33213	0.0568764	Esophagus_Mucosa	0.0465443
RPL10A	ENSG00000198755	1.33155	-0.0922848	Brain_Frontal_Cortex_BA9	0.0466072
BNIP5	ENSG00000189325	1.33147	-0.179752	Brain_Anterior_cingulate_cortex_BA24	0.0466156
PXT1	ENSG00000179165	1.32885	-0.11226	Skin_Not_Sun_Exposed_Suprapubic	0.0468977
DEF6	ENSG00000023892	1.32671	0.0274304	Th2_memory	0.0471288
ARMC12	ENSG00000157343	1.31408	0.106731	Esophagus_Gastroesophageal_Junction	0.0485202
RPL10A	ENSG00000198755	1.31071	-0.110076	Brain_Cerebellar_Hemisphere	0.048898
ARMC12	ENSG00000157343	1.30747	0.132288	Adrenal_Gland	0.0492641

## Sheet: rs9470080
Table S6. Gene expression correlations of four FKBP5 SNPs from Ensembl data
Gene Symbol	Ensembl ID	P-value (-log10)	Effect size	Tissue	P-value
TULP1	ENSG00000112041	10.3889	-0.469124	Heart_Atrial_Appendage	4.0839e-11
TULP1	ENSG00000112041	9.32298	-0.39416	Adipose_Visceral_Omentum	4.75352e-10
TULP1	ENSG00000112041	8.66781	-0.732228	Brain_Hypothalamus	2.14877e-09
TULP1	ENSG00000112041	8.53603	-0.394629	Pituitary	2.91049e-09
TULP1	ENSG00000112041	7.50237	-0.428848	Ovary	3.14509e-08
TULP1	ENSG00000112041	6.42652	-0.334543	iPSC	3.74523e-07
UHRF1BP1	ENSG00000065060	6.37616	-0.0973406	muscle_naive	4.20568e-07
TULP1	ENSG00000112041	4.84008	-0.235859	Colon_Transverse	1.44519e-05
TULP1	ENSG00000112041	4.55503	-0.145213	Skin_Sun_Exposed_Lower_leg	2.78595e-05
ARMC12	ENSG00000157343	4.50624	0.166114	Esophagus_Muscularis	3.11716e-05
TULP1	ENSG00000112041	4.35304	-0.318533	Prostate	4.43564e-05
ETV7	ENSG00000010030	4.31644	-0.365023	Brain_Caudate_basal_ganglia	4.82566e-05
SRPK1	ENSG00000096063	4.1553	-0.0399445	T-cell	6.99362e-05
TULP1	ENSG00000112041	3.8048	-0.404079	Brain_Nucleus_accumbens_basal_ganglia	0.000156748
BRPF3	ENSG00000096070	3.55943	0.167472	Brain_Cerebellum	0.000275784
TULP1	ENSG00000112041	3.49166	-0.368768	Brain_Caudate_basal_ganglia	0.00032236
FANCE	ENSG00000112039	3.45932	-0.116251	Treg_naive	0.000347279
RPL10A	ENSG00000198755	3.24425	-0.0441686	fibroblast	0.000569835
SNRPC	ENSG00000124562	3.16755	0.201341	Brain_Cerebellum	0.000679908
ARMC12	ENSG00000157343	2.97737	0.108476	Nerve_Tibial	0.0010535
CLPSL2	ENSG00000196748	2.93784	-0.254583	Pancreas	0.00115388
BRPF3-AS1	ENSG00000246982	2.886	-0.258539	Brain_Caudate_basal_ganglia	0.00130018
TULP1	ENSG00000112041	2.86039	-0.171164	Thyroid	0.00137913
TAF11	ENSG00000064995	2.86011	-0.0339576	muscle_naive	0.00138003
ARMC12	ENSG00000157343	2.74961	0.141177	Colon_Transverse	0.00177989
TULP1	ENSG00000112041	2.68775	-0.270062	Brain_Hippocampus	0.00205234
PXT1	ENSG00000179165	2.67352	-0.194807	Heart_Atrial_Appendage	0.00212071
ZNF76	ENSG00000065029	2.67118	0.22468	Brain_Substantia_nigra	0.00213216
ETV7-AS1	ENSG00000224666	2.54099	-0.286318	Th2_memory	0.00287747
ILRUN-AS1	ENSG00000272288	2.49349	0.0979182	monocyte_Pam3CSK4	0.00321003
STK38	ENSG00000112079	2.48624	0.0794264	macrophage_IFNg	0.00326406
TULP1	ENSG00000112041	2.45949	-0.190019	Esophagus_Gastroesophageal_Junction	0.00347145
FKBP5	ENSG00000096060	2.40278	-0.0557442	Cells_Cultured_fibroblasts	0.00395567
SNRPC	ENSG00000124562	2.38384	0.145931	Brain_Caudate_basal_ganglia	0.00413198
SRPK1	ENSG00000096063	2.36817	-0.0581323	monocyte	0.00428383
FKBP5	ENSG00000096060	2.34997	0.0604974	iPSC	0.00446719
TULP1	ENSG00000112041	2.33593	-0.369748	Brain_Amygdala	0.00461397
FKBP5	ENSG00000096060	2.31292	0.150028	Brain_Frontal_Cortex_BA9	0.00486501
TULP1	ENSG00000112041	2.30889	-0.113364	Skin_Not_Sun_Exposed_Suprapubic	0.00491033
ARMC12	ENSG00000157343	2.30851	0.148904	Colon_Sigmoid	0.00491463
CLPSL2	ENSG00000196748	2.3076	-0.115992	brain_naive	0.00492496
TEAD3	ENSG00000007866	2.28291	-0.0657292	Lung	0.00521299
PXT1	ENSG00000179165	2.28067	-0.13894	Skin_Sun_Exposed_Lower_leg	0.00523998
ARMC12	ENSG00000157343	2.26525	0.192893	Th2_memory	0.0054294
ILRUN	ENSG00000196821	2.23319	0.152753	Brain_Amygdala	0.00584537
ARMC12	ENSG00000157343	2.22511	0.0927568	Adipose_Visceral_Omentum	0.00595514
SLC26A8	ENSG00000112053	2.21701	-0.137262	monocyte	0.00606718
SRSF3	ENSG00000112081	2.20124	0.0526272	macrophage_Salmonella	0.00629163
TULP1	ENSG00000112041	2.14933	-0.13347	Nerve_Tibial	0.00709036
CLPSL1	ENSG00000204140	2.14573	-0.16271	brain_naive	0.00714947
SCUBE3	ENSG00000146197	2.13685	-0.0716716	Cells_Cultured_fibroblasts	0.00729707
BRPF3	ENSG00000096070	2.11696	-0.0468805	fibroblast	0.007639
STK38	ENSG00000112079	2.09701	0.0607555	Treg_memory	0.0079981
TULP1	ENSG00000112041	2.09434	-0.145921	Breast_Mammary_Tissue	0.00804748
ETV7	ENSG00000010030	2.0831	0.144796	Prostate	0.00825847
SNRPC	ENSG00000124562	2.06803	0.037198	adipose_naive	0.00855013
UHRF1BP1	ENSG00000065060	2.0675	-0.0798288	Muscle_Skeletal	0.0085605
TULP1	ENSG00000112041	2.04283	-0.186345	Colon_Sigmoid	0.00906088
LHFPL5	ENSG00000197753	2.04205	0.202531	Brain_Spinal_cord_cervical_c-1	0.00907713
ARMC12	ENSG00000157343	2.04136	0.325291	NK-cell_naive	0.00909158
FANCE	ENSG00000112039	2.03839	0.197709	Brain_Cortex	0.00915388
FKBP5	ENSG00000096060	2.03672	-0.0428651	Muscle_Skeletal	0.00918921
TAF11	ENSG00000064995	2.03565	-0.187126	Brain_Spinal_cord_cervical_c-1	0.00921197
SLC26A8	ENSG00000112053	2.02281	-0.315607	Uterus	0.00948836
TULP1	ENSG00000112041	1.98229	-0.331992	Brain_Anterior_cingulate_cortex_BA24	0.0104162
TULP1	ENSG00000112041	1.97374	-0.222521	Small_Intestine_Terminal_Ileum	0.0106234
MAPK13	ENSG00000156711	1.95194	0.258128	Brain_Substantia_nigra	0.0111702
UHRF1BP1	ENSG00000065060	1.95036	-0.150859	Brain_Hippocampus	0.0112108
PPARD	ENSG00000112033	1.92081	0.0729241	Adipose_Visceral_Omentum	0.0120003
TULP1	ENSG00000112041	1.92025	-0.299806	Vagina	0.0120156
FKBP5	ENSG00000096060	1.91937	0.120309	Liver	0.01204
RPL10A	ENSG00000198755	1.9089	-0.0449355	Muscle_Skeletal	0.0123339
BRPF3-AS1	ENSG00000246982	1.89762	-0.218107	Brain_Putamen_basal_ganglia	0.0126584
FKBP5	ENSG00000096060	1.89619	-0.0372487	monocyte_IAV	0.0127003
DEF6	ENSG00000023892	1.8886	-0.0725946	Artery_Aorta	0.0129242
PXT1	ENSG00000179165	1.87541	0.255814	Brain_Spinal_cord_cervical_c-1	0.0133225
BRPF3	ENSG00000096070	1.86325	-0.0740695	Cells_Cultured_fibroblasts	0.0137008
UHRF1BP1	ENSG00000065060	1.85886	-0.149183	Brain_Nucleus_accumbens_basal_ganglia	0.0138401
ILRUN	ENSG00000196821	1.85178	0.0910048	Artery_Coronary	0.0140675
PNPLA1	ENSG00000180316	1.84329	0.159097	Esophagus_Muscularis	0.0143452
SRPK1	ENSG00000096063	1.83249	-0.120355	Brain_Anterior_cingulate_cortex_BA24	0.0147066
STK38	ENSG00000112079	1.82391	0.0357328	Whole_Blood	0.0149998
FANCE	ENSG00000112039	1.82188	0.0697642	monocyte_CD16_naive	0.0150704
PXT1	ENSG00000179165	1.81618	-0.291998	Vagina	0.0152694
TULP1	ENSG00000112041	1.81341	-0.237696	Brain_Cortex	0.0153671
SNRPC	ENSG00000124562	1.80683	0.0584914	Skin_Not_Sun_Exposed_Suprapubic	0.0156018
STK38	ENSG00000112079	1.7828	0.0965479	Spleen	0.0164893
MAPK14	ENSG00000112062	1.78205	0.0807106	Thyroid	0.0165179
RPL10A	ENSG00000198755	1.78149	-0.0496708	Adipose_Visceral_Omentum	0.0165392
FANCE	ENSG00000112039	1.77001	0.109234	Stomach	0.0169822
TCP11	ENSG00000124678	1.7669	-0.166435	Breast_Mammary_Tissue	0.017104
DPRXP2	ENSG00000271304	1.75524	-0.257553	Brain_Hippocampus	0.0175696
PNPLA1	ENSG00000180316	1.7345	0.128941	Nerve_Tibial	0.018429
BRPF3-AS1	ENSG00000246982	1.73356	-0.0969945	Nerve_Tibial	0.0184689
SRPK1	ENSG00000096063	1.72941	-0.0348795	monocyte_Pam3CSK4	0.018646
CLPS	ENSG00000137392	1.71759	0.230122	Pituitary	0.0191608
FKBP5	ENSG00000096060	1.71757	0.0901574	LCL	0.0191614
LHFPL5	ENSG00000197753	1.71729	0.133441	Breast_Mammary_Tissue	0.0191739
FKBP5	ENSG00000096060	1.7138	0.0348885	Whole_Blood	0.0193288
PPARD	ENSG00000112033	1.71067	-0.0534978	fibroblast	0.0194685
CLPS	ENSG00000137392	1.69185	-0.284734	Uterus	0.0203306
ILRUN-AS1	ENSG00000272288	1.67574	0.150683	Brain_Hippocampus	0.0210987
SRSF3	ENSG00000112081	1.67193	0.106752	sensory_neuron	0.021285
SRSF3	ENSG00000112081	1.67156	0.0587724	NK-cell_naive	0.021303
FKBP5	ENSG00000096060	1.65006	0.0806687	brain_naive	0.0223843
FKBP5	ENSG00000096060	1.64377	0.0559335	CD4_T-cell_anti-CD3-CD28	0.0227106
ZNF76	ENSG00000065029	1.61857	-0.122671	Minor_Salivary_Gland	0.0240674
CLPS	ENSG00000137392	1.60378	-0.0847161	brain_naive	0.0249013
LHFPL5	ENSG00000197753	1.60348	0.0897638	Th1_memory	0.0249182
KCTD20	ENSG00000112078	1.58867	0.0198292	brain_naive	0.0257827
ETV7	ENSG00000010030	1.58526	0.1295	fat	0.0259862
BRPF3-AS1	ENSG00000246982	1.58497	-0.218936	Brain_Hippocampus	0.0260032
PNPLA1	ENSG00000180316	1.58481	-0.188568	macrophage_Listeria	0.0260128
ZNF76	ENSG00000065029	1.58365	-0.0376679	monocyte_Pam3CSK4	0.0260827
BRPF3-AS1	ENSG00000246982	1.58038	-0.10407	Esophagus_Muscularis	0.0262797
ILRUN-AS1	ENSG00000272288	1.57408	0.141359	Brain_Cerebellar_Hemisphere	0.0266637
BNIP5	ENSG00000189325	1.57399	-0.207029	Brain_Anterior_cingulate_cortex_BA24	0.0266694
UHRF1BP1	ENSG00000065060	1.56214	-0.0885233	monocyte_R848	0.0274068
PXT1	ENSG00000179165	1.56013	0.200539	Spleen	0.0275338
ETV7	ENSG00000010030	1.55128	-0.154609	blood	0.0281009
PXT1	ENSG00000179165	1.54999	-0.394572	Kidney_Cortex	0.0281848
TEAD3	ENSG00000007866	1.5492	0.0461637	fat	0.0282361
DEF6	ENSG00000023892	1.54825	0.0875213	Brain_Hippocampus	0.0282978
CLPSL1	ENSG00000204140	1.54635	-0.178081	Pancreas	0.0284217
ZNF76	ENSG00000065029	1.54148	-0.0555461	Cells_Cultured_fibroblasts	0.0287423
CDKN1A	ENSG00000124762	1.54101	0.0790312	LCL	0.0287735
ANKS1A	ENSG00000064999	1.53768	-0.0842548	Artery_Aorta	0.0289946
ZNF76	ENSG00000065029	1.53193	0.142294	Brain_Anterior_cingulate_cortex_BA24	0.0293814
ANKS1A	ENSG00000064999	1.52706	0.164783	Brain_Caudate_basal_ganglia	0.0297125
DEF6	ENSG00000023892	1.52191	-0.111598	fibroblast	0.0300668
KCTD20	ENSG00000112078	1.51764	-0.0805283	macrophage_Listeria	0.0303643
SRSF3	ENSG00000112081	1.51431	-0.081573	pancreatic_islet	0.0305975
ANKS1A	ENSG00000064999	1.50002	-0.025684	skin	0.0316215
DEF6	ENSG00000023892	1.48345	0.0293116	Treg_naive	0.0328508
TEAD3	ENSG00000007866	1.48204	-0.0623647	Esophagus_Gastroesophageal_Junction	0.032958
TULP1	ENSG00000112041	1.48043	-0.285239	Brain_Substantia_nigra	0.0330806
SCUBE3	ENSG00000146197	1.47831	0.181897	CD4_T-cell_anti-CD3-CD28	0.0332426
SRSF3	ENSG00000112081	1.46384	0.181052	Brain_Amygdala	0.0343683
ILRUN	ENSG00000196821	1.46381	0.0883987	Brain_Hippocampus	0.034371
ARMC12	ENSG00000157343	1.46203	0.111781	Esophagus_Gastroesophageal_Junction	0.0345118
TULP1	ENSG00000112041	1.45913	-0.220661	Brain_Putamen_basal_ganglia	0.0347435
PPARD	ENSG00000112033	1.45903	0.0521622	Treg_memory	0.0347516
SNRPC	ENSG00000124562	1.45808	0.03423	monocyte_LPS	0.0348277
RPL10A	ENSG00000198755	1.45745	-0.0362819	Skin_Sun_Exposed_Lower_leg	0.0348776
TULP1	ENSG00000112041	1.45242	-0.0892274	skin	0.0352841
BRPF3-AS1	ENSG00000246982	1.44923	-0.144288	Adrenal_Gland	0.0355445
ANKS1A	ENSG00000064999	1.44858	-0.142544	Artery_Coronary	0.0355978
CDKN1A	ENSG00000124762	1.44473	-0.0520205	skin	0.0359146
RPL10A	ENSG00000198755	1.44434	0.044922	Treg_naive	0.0359469
MAPK13	ENSG00000156711	1.44383	-0.165077	Brain_Spinal_cord_cervical_c-1	0.0359887
SLC26A8	ENSG00000112053	1.4424	-0.229699	pancreatic_islet	0.0361081
ARMC12	ENSG00000157343	1.43998	0.0648979	Adipose_Subcutaneous	0.0363093
ILRUN-AS1	ENSG00000272288	1.43924	-0.13254	pancreatic_islet	0.0363712
UHRF1BP1	ENSG00000065060	1.43692	-0.0701152	monocyte_IAV	0.0365658
UHRF1BP1	ENSG00000065060	1.43576	-0.0502194	adipose_naive	0.0366638
PPARD	ENSG00000112033	1.42835	-0.118228	Liver	0.0372948
SRPK1	ENSG00000096063	1.42737	-0.0317313	LCL	0.0373789
UHRF1BP1	ENSG00000065060	1.42463	-0.0830839	monocyte_Pam3CSK4	0.0376158
UHRF1BP1	ENSG00000065060	1.42225	-0.111234	monocyte	0.0378229
SNRPC	ENSG00000124562	1.41649	0.0832226	Ovary	0.0383276
SRSF3	ENSG00000112081	1.40578	0.0259754	monocyte	0.0392846
TULP1	ENSG00000112041	1.40512	-0.177609	Spleen	0.0393439
SNRPC	ENSG00000124562	1.40512	0.197876	Kidney_Cortex	0.039344
TCP11	ENSG00000124678	1.40446	0.234168	Minor_Salivary_Gland	0.0394038
ARMC12	ENSG00000157343	1.40418	0.0968449	Pancreas	0.0394297
ILRUN-AS1	ENSG00000272288	1.40056	0.0787737	Artery_Tibial	0.0397593
FANCE	ENSG00000112039	1.39788	-0.0705105	monocyte	0.0400058
KCTD20	ENSG00000112078	1.39726	-0.0916835	Liver	0.0400629
SRSF3	ENSG00000112081	1.39371	0.0576453	B-cell_naive	0.0403917
DEF6	ENSG00000023892	1.3891	-0.0448847	Lung	0.0408222
CLPS	ENSG00000137392	1.38703	-0.104684	Pancreas	0.0410173
LHFPL5	ENSG00000197753	1.38553	-0.0610468	NK-cell_naive	0.0411597
ILRUN	ENSG00000196821	1.382	0.0298407	brain_naive	0.0414958
LHFPL5	ENSG00000197753	1.38198	0.119997	Pituitary	0.0414969
PPARD	ENSG00000112033	1.37981	0.10755	Brain_Hypothalamus	0.0417054
HSPE1P11	ENSG00000187762	1.37597	-0.0984159	Adipose_Visceral_Omentum	0.042076
LHFPL5	ENSG00000197753	1.37265	0.0901737	T-cell	0.0423981
ARMC12	ENSG00000157343	1.37071	0.0803533	Skin_Not_Sun_Exposed_Suprapubic	0.0425883
ILRUN-AS1	ENSG00000272288	1.36972	0.131552	Prostate	0.0426856
STK38	ENSG00000112079	1.36815	0.0877989	Testis	0.0428397
TAF11	ENSG00000064995	1.36785	0.156088	Brain_Hippocampus	0.0428693
BRPF3-AS1	ENSG00000246982	1.36312	-0.20206	sensory_neuron	0.0433396
SRPK1	ENSG00000096063	1.35902	-0.0492512	neutrophil	0.0437505
PPARD	ENSG00000112033	1.357	-0.0766222	sensory_neuron	0.0439541
STK38	ENSG00000112079	1.35328	0.0909891	Prostate	0.0443321
DEF6	ENSG00000023892	1.34539	0.0281736	Th2_memory	0.0451452
PPARD	ENSG00000112033	1.34424	0.0485926	Treg_naive	0.045265
TAF11	ENSG00000064995	1.34098	-0.113751	Adrenal_Gland	0.0456053
ETV7	ENSG00000010030	1.34038	-0.110067	Testis	0.0456691
BRPF3-AS1	ENSG00000246982	1.34017	-0.0911027	blood	0.0456909
UHRF1BP1	ENSG00000065060	1.33826	-0.165824	Brain_Anterior_cingulate_cortex_BA24	0.0458923
PPARD	ENSG00000112033	1.3278	0.0891218	Stomach	0.0470111
STK38	ENSG00000112079	1.3271	0.0292155	CD4_T-cell_anti-CD3-CD28	0.0470874
ANKS1A	ENSG00000064999	1.31916	0.0355717	monocyte_LPS	0.0479556
BRPF3	ENSG00000096070	1.3184	0.0420177	CD8_T-cell_naive	0.0480399
CDKN1A	ENSG00000124762	1.3167	-0.0885727	Small_Intestine_Terminal_Ileum	0.0482286
PXT1	ENSG00000179165	1.31498	-0.21788	Brain_Frontal_Cortex_BA9	0.0484191
FKBP5	ENSG00000096060	1.31349	0.187354	sensory_neuron	0.0485861
SRSF3	ENSG00000112081	1.30884	-0.0665069	Artery_Aorta	0.0491087
STK38	ENSG00000112079	1.30592	0.0378043	fibroblast	0.0494403
SNRPC	ENSG00000124562	1.30295	0.0172697	muscle_naive	0.0497794
TEAD3	ENSG00000007866	1.30104	-0.0594699	Small_Intestine_Terminal_Ileum	0.0499991

## Sheet: gene list
rs1360780	rs3800373	rs9296158	rs9470080
Gene Symbol	Gene Symbol	Gene Symbol	Gene Symbol
TULP1	TULP1	TULP1	TULP1
ETV7	SRPK1	ETV7	UHRF1BP1
ARMC12	ARMC12	ARMC12	ARMC12
SRPK1	ETV7	PXT1	ETV7
PXT1	PXT1	SRPK1	SRPK1
BRPF3	BRPF3-AS1	BRPF3	BRPF3
RPL10A	ANKS1A	RPL10A	FANCE
STK38	FKBP5	TEAD3	RPL10A
BRPF3-AS1	BRPF3	ETV7-AS1	SNRPC
TEAD3	STK38	STK38	CLPSL2
ANKS1A	RPL10A	ANKS1A	BRPF3-AS1
FKBP5	FANCE	BRPF3-AS1	TAF11
UHRF1BP1	TEAD3	FANCE	PXT1
SCUBE3	CLPS	UHRF1BP1	ZNF76
SRSF3	TCP11	FKBP5	ETV7-AS1
ETV7-AS1	CLPSL2	CLPS	ILRUN-AS1
FANCE	SLC26A8	SCUBE3	STK38
TCP11	TAF11	PNPLA1	FKBP5
CLPS	PNPLA1	SRSF3	TEAD3
CLPSL2	KCTD20	TCP11	ILRUN
DEF6	ILRUN	CLPSL2	SLC26A8
SLC26A8	ETV7-AS1	ILRUN	SRSF3
PNPLA1	LHFPL5	SLC26A8	CLPSL1
ILRUN-AS1	DEF6	MAPK14	SCUBE3
MAPK14	UHRF1BP1	BNIP5	LHFPL5
MAPK13	MAPK14	ZNF76	MAPK13
ZNF76	SCUBE3	LHFPL5	PPARD
ILRUN	BNIP5	PPARD	DEF6
KCTD20	ZNF76	SNRPC	PNPLA1
LHFPL5	ILRUN-AS1	DEF6	MAPK14
SNRPC	PPARD	MAPK13	TCP11
HSPE1P11	SNRPC	KCTD20	DPRXP2
PPARD	MAPK13	ILRUN-AS1	CLPS
BNIP5	RN7SL748P	CLPSL1	KCTD20
	CLPSL1	HSPE1P11	BNIP5
		DPRXP2	CDKN1A
			ANKS1A
			HSPE1P11
